# Supplementary material for: A Novel Kelch-Like-1 Is Involved in Antioxidant Response by Regulating Antioxidant Enzyme System in Penaeus vannamei
Source: Genes (Basel). 2020 Sep 15;11(9):1077. doi: 10.3390/genes11091077 (PMC7564309; doi:10.3390/genes11091077)
Supplement: Supplementary file 1 [file genes-11-01077-s001.zip]

Archive with 3 entries (2 files):
- genes-865674-suppls/Fig. S.docx
- genes-865674-suppls/Table S1.docx
- genes-865674-suppls/
